# Supplementary material for: The Vitamin D Receptor as a Prognostic Marker in Breast Cancer—A Cohort Study
Source: Nutrients. 2024 Mar 23;16(7):931. doi: 10.3390/nu16070931 (PMC11013402; doi:10.3390/nu16070931)
Supplement: Supplementary file 1 [file nutrients-16-00931-s001.zip]

Archive with 1 entries (1 files):
- nutrients-2836273-supplementary.pdf
